# Supplementary material for: The first species of the pseudoscorpion genus Lechytia Balzan, 1892 (Pseudoscorpiones, Chthoniidae) from New Zealand
Source: Zookeys. 2020 Dec 3;1000:19–29. doi: 10.3897/zookeys.1000.56313 (PMC7728725; doi:10.3897/zookeys.1000.56313)
Supplement: XML Treatment for Lechytia [file zookeys.1000.56313-treatment1.xml]

<!DOCTYPE tp:taxon-treatment
  PUBLIC "-//TaxonX//DTD Taxonomic Treatment Publishing DTD v0 20100105//EN" "tax-treatment-NSO.dtd">
<tp:taxon-treatment xmlns:tp="http://www.plazi.org/taxpub"><tp:treatment-meta><kwd-group><label>Taxon classification</label><kwd><named-content xmlns:xlink="http://www.w3.org/1999/xlink" content-type="kingdom">Animalia</named-content></kwd><kwd><named-content xmlns:xlink="http://www.w3.org/1999/xlink" content-type="order">Pseudoscorpiones</named-content></kwd><kwd><named-content xmlns:xlink="http://www.w3.org/1999/xlink" content-type="family">Chthoniidae</named-content></kwd></kwd-group><mixed-citation publication-type="journal"><person-group><name><surname>Christophoryová</surname><given-names>Jana</given-names></name><name><surname>Krajčovičová</surname><given-names>Katarína</given-names></name></person-group><article-title>The first species of the pseudoscorpion genus <italic><tp:taxon-name><tp:taxon-name-part taxon-name-part-type="genus" reg="Lechytia">Lechytia</tp:taxon-name-part></tp:taxon-name></italic> Balzan, 1892 (<tp:taxon-name><tp:taxon-name-part taxon-name-part-type="order">Pseudoscorpiones</tp:taxon-name-part></tp:taxon-name>, <tp:taxon-name><tp:taxon-name-part taxon-name-part-type="family">Chthoniidae</tp:taxon-name-part></tp:taxon-name>) from New Zealand</article-title><source>Zookeys</source><day>03</day><month>12</month><year>2020</year><volume>1000</volume><fpage>19</fpage><lpage>29</lpage><pub-id pub-id-type="doi">10.3897/zookeys.1000.56313</pub-id></mixed-citation></tp:treatment-meta><tp:nomenclature><label>Genus</label><tp:taxon-name><object-id xmlns:xlink="http://www.w3.org/1999/xlink" content-type="arpha" xlink:type="simple">95F828C8-0484-5273-B17D-B7C1ED8E1CF6</object-id>
            <tp:taxon-name-part taxon-name-part-type="genus" reg="Lechytia">Lechytia</tp:taxon-name-part>
          </tp:taxon-name><tp:taxon-authority>Balzan, 1892</tp:taxon-authority></tp:nomenclature><tp:treatment-sec sec-type="type species" id="SECID0EDHAC"><title>Type species.</title><p><italic><tp:taxon-name><tp:taxon-name-part taxon-name-part-type="genus" reg="Roncus">Roncus</tp:taxon-name-part> <tp:taxon-name-part taxon-name-part-type="species" reg="chthoniiformis">chthoniiformis</tp:taxon-name-part></tp:taxon-name></italic> Balzan, 1887, by original designation.</p></tp:treatment-sec><tp:treatment-sec sec-type="diagnosis" id="SECID0EUHAC"><title>Diagnosis.</title><p>For the members of <tp:taxon-name><tp:taxon-name-part taxon-name-part-type="subfamily">Lechytiinae</tp:taxon-name-part></tp:taxon-name>, the most peculiar diagnostic feature is the arrangement of the trichobothria <italic>eb</italic> and <italic>esb</italic> on the chelal hand dorsum (in all other chthoniids, these trichobothria are situated at the base of the fixed chelal finger) (<xref ref-type="bibr" rid="B17">Harvey 2006</xref>).</p></tp:treatment-sec><ref-list><ref id="B17"><mixed-citation xmlns:xlink="http://www.w3.org/1999/xlink" xlink:type="simple"><person-group><name name-style="western"><surname>Harvey</surname><given-names>MS</given-names></name></person-group> (<year>2006</year>) <article-title>A new species of <italic><tp:taxon-name><tp:taxon-name-part taxon-name-part-type="genus">Lechytia</tp:taxon-name-part></tp:taxon-name></italic> from eastern Australia (<tp:taxon-name><tp:taxon-name-part taxon-name-part-type="order">Pseudoscorpiones</tp:taxon-name-part></tp:taxon-name>: <tp:taxon-name><tp:taxon-name-part taxon-name-part-type="family">Lechytiidae</tp:taxon-name-part></tp:taxon-name>).</article-title><source>Records of the Western Australian Museum</source><volume>23</volume>: <fpage>13</fpage>–<lpage>18</lpage>. <ext-link xlink:type="simple" ext-link-type="doi" xlink:href="10.18195/issn.0312-3162.23(1).2006.013-018">https://doi.org/10.18195/issn.0312-3162.23(1).2006.013-018</ext-link></mixed-citation></ref></ref-list></tp:taxon-treatment>
