# Supplementary material for: The first species of the pseudoscorpion genus Lechytia Balzan, 1892 (Pseudoscorpiones, Chthoniidae) from New Zealand
Source: Zookeys. 2020 Dec 3;1000:19–29. doi: 10.3897/zookeys.1000.56313 (PMC7728725; doi:10.3897/zookeys.1000.56313)
Supplement: XML Treatment for Lechytia novaezealandiae [file zookeys.1000.56313-treatment2.xml]

<!DOCTYPE tp:taxon-treatment
  PUBLIC "-//TaxonX//DTD Taxonomic Treatment Publishing DTD v0 20100105//EN" "tax-treatment-NSO.dtd">
<tp:taxon-treatment xmlns:tp="http://www.plazi.org/taxpub"><tp:treatment-meta><kwd-group><label>Taxon classification</label><kwd><named-content xmlns:xlink="http://www.w3.org/1999/xlink" content-type="kingdom">Animalia</named-content></kwd><kwd><named-content xmlns:xlink="http://www.w3.org/1999/xlink" content-type="order">Pseudoscorpiones</named-content></kwd><kwd><named-content xmlns:xlink="http://www.w3.org/1999/xlink" content-type="family">Chthoniidae</named-content></kwd></kwd-group><mixed-citation publication-type="journal"><person-group><name><surname>Christophoryová</surname><given-names>Jana</given-names></name><name><surname>Krajčovičová</surname><given-names>Katarína</given-names></name></person-group><article-title>The first species of the pseudoscorpion genus <italic><tp:taxon-name><tp:taxon-name-part taxon-name-part-type="genus" reg="Lechytia">Lechytia</tp:taxon-name-part></tp:taxon-name></italic> Balzan, 1892 (<tp:taxon-name><tp:taxon-name-part taxon-name-part-type="order">Pseudoscorpiones</tp:taxon-name-part></tp:taxon-name>, <tp:taxon-name><tp:taxon-name-part taxon-name-part-type="family">Chthoniidae</tp:taxon-name-part></tp:taxon-name>) from New Zealand</article-title><source>Zookeys</source><day>03</day><month>12</month><year>2020</year><volume>1000</volume><fpage>19</fpage><lpage>29</lpage><pub-id pub-id-type="doi">10.3897/zookeys.1000.56313</pub-id></mixed-citation></tp:treatment-meta><tp:nomenclature><tp:taxon-name><object-id xmlns:xlink="http://www.w3.org/1999/xlink" content-type="arpha" xlink:type="simple">628302FA-3438-5B20-A2AB-1A74FE50C965</object-id>
            <tp:taxon-name-part taxon-name-part-type="genus" reg="Lechytia">Lechytia</tp:taxon-name-part>
            <tp:taxon-name-part taxon-name-part-type="species" reg="novaezealandiae">novaezealandiae</tp:taxon-name-part>
            <object-id xmlns:xlink="http://www.w3.org/1999/xlink" content-type="zoobank" xlink:type="simple">http://zoobank.org/84886B8E-DE63-4ABA-963B-3CF59C2A87F5</object-id>
          </tp:taxon-name><tp:taxon-status xmlns:xlink="http://www.w3.org/1999/xlink" xlink:type="simple">sp. nov.</tp:taxon-status><xref ref-type="fig" rid="F1">Figures 1</xref><xref ref-type="fig" rid="F2">, 2</xref><xref ref-type="fig" rid="F3">, 3</xref></tp:nomenclature><tp:treatment-sec sec-type="material" id="SECID0E2JAC"><title>Material examined.</title><p><bold><italic>Holotype</italic></bold>: New Zealand • ♂; North Island, Waikato District, near Lake Waikare [<named-content xmlns:xlink="http://www.w3.org/1999/xlink" content-type="dwc:verbatimCoordinates" xlink:type="simple"><named-content content-type="geo-json" specific-use="{&#34;type&#34;:&#34;Point&#34;,&#34;coordinates&#34;:[175.189000,-37.456000]}" id="NCID0EJKAC" xlink:type="simple">-37.456, 175.189</named-content></named-content>]; 5 m a.s.l.; 25 Jul. 1980; Galina Fedorovna Kurcheva leg.; moss; AF.000964. <bold><italic>Paratype</italic></bold>: • ♀; same data as holotype; AF.000965.</p><fig id="F1" position="float" orientation="portrait"><object-id xmlns:xlink="http://www.w3.org/1999/xlink" content-type="doi" xlink:type="simple">10.3897/zookeys.1000.56313.figure1</object-id><object-id xmlns:xlink="http://www.w3.org/1999/xlink" content-type="arpha" xlink:type="simple">786270A7-EBA7-539E-82ED-FB55FFC68E1E</object-id><label>Figure 1.</label><caption><p>Distribution of <italic><tp:taxon-name><tp:taxon-name-part taxon-name-part-type="genus" reg="Lechytia">Lechytia</tp:taxon-name-part> <tp:taxon-name-part taxon-name-part-type="species" reg="novaezealandiae">novaezealandiae</tp:taxon-name-part></tp:taxon-name></italic> sp. nov. in New Zealand (orange circle).</p></caption><graphic xmlns:xlink="http://www.w3.org/1999/xlink" xlink:href="zookeys-1000-019-g001.jpg" position="float" orientation="portrait" xlink:type="simple" id="oo_482846.jpg"><uri content-type="original_file" xlink:type="simple">https://binary.pensoft.net/fig/482846</uri></graphic></fig></tp:treatment-sec><tp:treatment-sec sec-type="diagnosis" id="SECID0EJLAC"><title>Diagnosis.</title><p>The new species belongs to the “<italic>arborea</italic>” group and is characterised by the following combination of characteristics: trichobothria <italic>b</italic> and <italic>sb</italic> situated less than 1 areolar diameter apart; palpal chela 3.17–3.30× and palpal hand 1.58–1.60× longer than broad; palpal femur 0.21–0.24 mm, palpal hand 0.16–0.19 mm and chelal moveable finger 0.19–0.22 mm long.</p></tp:treatment-sec><tp:treatment-sec sec-type="description" id="SECID0E4LAC"><title>Description.</title><p><bold>Adults</bold> (Figs <xref ref-type="fig" rid="F2">2</xref>, <xref ref-type="fig" rid="F3">3</xref>). <bold><italic>Carapace</italic></bold> (Fig. <xref ref-type="fig" rid="F3">3A</xref>): 1.08× (♂), 0.94× (♀) longer than broad; with two small corneate eyes; anterior margin denticulate, more markedly in female; in female with 18 setae arranged 6: 4: 4: 2: 2, in male with 17 setae arranged 6: 4: 3: 2: 2; without furrows; with four pairs of lyrifissures, first pair situated antero-medially, the second pair situated interno-lateral to the eyes, the third pair situated slightly interior to the sole pair of setae of the intermediate row, and the fourth pair situated exterior to the sole pair of setae of the posterior row (Fig. <xref ref-type="fig" rid="F3">3A</xref>). <bold><italic>Coxae</italic></bold> (Fig. <xref ref-type="fig" rid="F3">3C</xref>): manducatory process with two distal setae, about equal in length, the distal setae terminally bifurcate (Fig. <xref ref-type="fig" rid="F3">3C</xref>); coxal spines and intercoxal tubercle absent; chaetotaxy of coxae (Fig. <xref ref-type="fig" rid="F3">3C</xref>): palpal coxae 3 (♂, ♀); pedal coxae I 4 (♂), 3–4 (♀); coxae II 4–5 (♂), 5 (♀); coxae III 6–7 (♂, ♀); coxae IV 6–7 (♂), 7 (♀); coxa I with small, triangular apical projection with single seta situated at base, other setae on coxa I situated near trochanteral foramen (Fig. <xref ref-type="fig" rid="F3">3C</xref>). For lyrifissures, see Fig. <xref ref-type="fig" rid="F3">3C</xref>. <bold><italic>Chelicera</italic></bold> (Fig. <xref ref-type="fig" rid="F3">3B</xref>): 1.50× (♂), 1.67× (♀) longer than broad; five acuminate setae and one lyrifissure on hand; moveable finger with one medial seta; both fixed and moveable finger with four (♂) or five (♀) teeth, the distal-most tooth on both fingers largest; galea of ♂ absent, that of ♀ a short rounded nubbin; serrula exterior with 15 blades; rallum consisting of seven blades, subdistal blade strongly recumbent, others in straight row. <bold><italic>Pedipalp</italic></bold> (Fig. <xref ref-type="fig" rid="F3">3D</xref>): all setae acuminate; trochanter 1.57× (♂), 1.71× (♀); femur 3.00× (♂, ♀); patella 1.71× (♂), 1.67× (♀); chela 3.30× (♂), 3.17× (♀); hand 1.60× (♂), 1.58× (♀) longer than broad. Fixed chelal finger and hand with eight trichobothria, <italic>ib</italic>, <italic>isb</italic>, <italic>eb</italic> and <italic>esb</italic> on dorsum of hand, <italic>ib</italic> and <italic>isb</italic> basally, <italic>esb</italic> medially, <italic>eb</italic> closer to <italic>ib</italic> and <italic>isb</italic> than to <italic>esb</italic>; <italic>ist</italic>, <italic>est</italic> and <italic>it</italic> situated basally on fixed finger, <italic>et</italic> and <italic>dx</italic> distally; moveable chelal finger with four trichobothria, <italic>b</italic> closer to <italic>sb</italic> than to <italic>t</italic>; <italic>b</italic> and <italic>sb</italic> less than one areolar diameter apart; sensilla absent (Fig. <xref ref-type="fig" rid="F3">3D</xref>). Venom apparatus absent. Fixed and moveable finger with approximately 9–12 distal small teeth followed by remaining obsolete teeth, fused into a lamina; accessory teeth absent (Fig. <xref ref-type="fig" rid="F3">3D</xref>). <bold><italic>Opisthosoma</italic></bold>: tergites and sternites undivided; setae acuminate. Tergal chaetotaxy I–X: (♂, ♀) 6: 6: 6: 6: 6: 6: 6: 6: 6: 4: 1T2T1. Tergal lyrifissures I–X: (♂) 5: 4: 4: 6: 4: 4: 4: 4: 6: 2; (♀) 2: 2: 2: 4: 4: 2: 2: 2: 2: 4. Sternal chaetotaxy II–X: (♂) 10: 15: 12: 9: 8: 6: 6: 6: 6 (Fig. <xref ref-type="fig" rid="F3">3F</xref>); (♀) 8: 12: 12: 12: 9: 8: 8: 6: 6. All 19 setae bordering male sternite III bifurcate. Sternal lyrifissures II–X: (♂) 4: 2: 2: 2: 2: 2: 2: 1: 0; (♀) 2: 2: 2: 2: 2: 2: 2: 2: 0. Sternal pores II–X: (♂) 1: 2: 3: 5: 2: 2: 2: 2: 8; (♀) 2: 4: 6: 4: 3: 4: 4: 4: 8. Genitalia not studied in detail; those of female weakly sclerotised with U-shaped frame. <bold><italic>Leg I</italic></bold>: trochanter 1.40× (♂, ♀); femur 3.67× (♂), 3.25× (♀); patella 1.50× (♂), 1.75× (♀); tibia 2.00× (♂), 2.33× (♀); tarsus 5.50× (♂), 4.67× (♀) deeper than broad. <bold><italic>Leg IV</italic></bold>: trochanter 1.17× (♂), 1.14× (♀); femoropatella 1.91× (♂), 1.77× (♀); tibia 2.60× (♂), 3.00× (♀); metatarsus 2.00× (♂, ♀); tarsus 5.50× (♂), 4.33× (♀) deeper than broad. Legs robust, heterotarsate; tarsi with two elongate gland openings along the dorsal surface, each with crenulated margins (Fig. <xref ref-type="fig" rid="F3">3G</xref>); arolium slightly shorter than claws, claws simple.</p><fig id="F2" position="float" orientation="portrait"><object-id xmlns:xlink="http://www.w3.org/1999/xlink" content-type="doi" xlink:type="simple">10.3897/zookeys.1000.56313.figure2</object-id><object-id xmlns:xlink="http://www.w3.org/1999/xlink" content-type="arpha" xlink:type="simple">21CFF352-C783-5590-B158-277A3CD77D24</object-id><label>Figure 2.</label><caption><p><italic><tp:taxon-name><tp:taxon-name-part taxon-name-part-type="genus" reg="Lechytia">Lechytia</tp:taxon-name-part> <tp:taxon-name-part taxon-name-part-type="species" reg="novaezealandiae">novaezealandiae</tp:taxon-name-part></tp:taxon-name></italic> sp. nov., paratype female, dorsal. Scale bar: 1 mm.</p></caption><graphic xmlns:xlink="http://www.w3.org/1999/xlink" xlink:href="zookeys-1000-019-g002.jpg" position="float" orientation="portrait" xlink:type="simple" id="oo_482847.jpg"><uri content-type="original_file" xlink:type="simple">https://binary.pensoft.net/fig/482847</uri></graphic></fig><fig id="F3" position="float" orientation="portrait"><object-id xmlns:xlink="http://www.w3.org/1999/xlink" content-type="doi" xlink:type="simple">10.3897/zookeys.1000.56313.figure3</object-id><object-id xmlns:xlink="http://www.w3.org/1999/xlink" content-type="arpha" xlink:type="simple">901A0252-88EB-5A9C-9CE7-BD4872FEAC05</object-id><label>Figure 3.</label><caption><p><italic><tp:taxon-name><tp:taxon-name-part taxon-name-part-type="genus" reg="Lechytia">Lechytia</tp:taxon-name-part> <tp:taxon-name-part taxon-name-part-type="species" reg="novaezealandiae">novaezealandiae</tp:taxon-name-part></tp:taxon-name></italic> sp. nov., adults, dorsal <bold>A</bold> carapace (female) <bold>B</bold> right chelicera (male) <bold>C</bold> coxae (male) <bold>D</bold> right chela, showing trichobothrial pattern (male) <bold>E</bold> detail of structure on palpal hand <bold>F</bold> chaetotaxy of genital area (sternites II–III) (male) <bold>G</bold> Right leg I (female). Abbreviations: moveable chelal finger: <italic>t</italic>–terminal, <italic>b</italic>–basal, <italic>sb</italic>–subbasal, <italic>st</italic>–subterminal; fixed chelal finger: <italic>dx</italic>–duplex trichobothria, <italic>et</italic>–exterior terminal, <italic>it</italic>–interior terminal, <italic>est</italic>–exterior subterminal, <italic>ist</italic>–interior subterminal, <italic>esb</italic>–exterior subbasal, <italic>eb</italic>–exterior basal, <italic>isb</italic>–interior subbasal, <italic>ib</italic>–interior basal. Scale bars: 0.1 mm.</p></caption><graphic xmlns:xlink="http://www.w3.org/1999/xlink" xlink:href="zookeys-1000-019-g003.jpg" position="float" orientation="portrait" xlink:type="simple" id="oo_482848.jpg"><uri content-type="original_file" xlink:type="simple">https://binary.pensoft.net/fig/482848</uri></graphic></fig></tp:treatment-sec><tp:treatment-sec sec-type="description" id="SECID0EZCAE"><title>Dimensions</title><p>(length/width or, in the case of the legs, length/depth) in mm. Body length 0.78 (♂), 0.97 (♀). Pedipalp: trochanter 0.11/0.07 (♂), 0.12/0.07 (♀); femur 0.21/0.07 (♂), 0.24/0.08 (♀); patella 0.12/0.07 (♂), 0.15/0.09 (♀); chela 0.33/0.10 (♂), 0.38/0.12 (♀); hand 0.16/0.10 (♂), 0.19/0.12 (♀); moveable finger 0.19 (♂), 0.22 (♀). Chelicera 0.15/0.10 (♂), 0.20/0.12 (♀); moveable finger 0.09 (♂), 0.10 (♀). Carapace 0.28/0.26 (♂), 0.30/0.32 (♀). Leg I: trochanter 0.07/0.05 (♂, ♀); femur 0.11/0.03 (♂), 0.13/0.04 (♀); patella 0.06/0.04 (♂), 0.07/0.04 (♀); tibia 0.06/0.03 (♂), 0.07/0.03 (♀); tarsus 0.11/0.02 (♂), 0.14/0.03 (♀). Leg IV: trochanter 0.07/0.06 (♂), 0.08/0.07 (♀); femoropatella 0.21/0.11 (♂), 0.23/0.13 (♀); tibia 0.13/0.05 (♂), 0.15/0.05 (♀); metatarsus 0.08/0.04 (♂, ♀); tarsus 0.11/0.02 (♂), 0.13/0.03 (♀).</p></tp:treatment-sec><tp:treatment-sec sec-type="etymology" id="SECID0E5CAE"><title>Etymology.</title><p>The specific epithet refers to the island country of New Zealand, on which this species occurs.</p></tp:treatment-sec><tp:treatment-sec sec-type="distribution" id="SECID0EDDAE"><title>Distribution and habitat.</title><p><italic><tp:taxon-name><tp:taxon-name-part taxon-name-part-type="genus" reg="Lechytia">Lechytia</tp:taxon-name-part> <tp:taxon-name-part taxon-name-part-type="species" reg="novaezealandiae">novaezealandiae</tp:taxon-name-part></tp:taxon-name></italic> sp. nov. Is at present known only from the type locality near Lake Waikare, Waikato District, North Island, New Zealand at an altitude of 5 m. The specimens were collected in moss in July.</p></tp:treatment-sec></tp:taxon-treatment>
